# Supplementary material for: Optimization of Electrochemical Visualization of Latent Fingerprints with Poly(Neutral Red) on Brass Surfaces
Source: Polymers (Basel). 2021 Sep 23;13(19):3220. doi: 10.3390/polym13193220 (PMC8512869; doi:10.3390/polym13193220)
Supplement: Supplementary file 1 [file polymers-13-03220-s001.zip]

Archive with 1 entries (1 files):
- polymers-1373482-supplementary.pdf
